# Supplementary material for: Soil pH and nitrate shape deterministic assembly of microbial communities in agricultural soils via Nitrososphaeria
Source: Appl Environ Microbiol. 2025 Dec 8;92(1):e02067-25. doi: 10.1128/aem.02067-25 (PMC12838428; doi:10.1128/aem.02067-25)
Supplement: Data Set S1 — Sampling information. [file aem.02067-25-s0001.xlsx]

## Sheet: Sheet1
Dataset S1 The sampling information of the 205 samples across 125 sampling sites of the mainland China.
Unique id	Sample id	Sites	City	Province	Sampling layer	Vegetation type	Climate zone	Longitude	Latitude	MAT	MAP	SM	TN	pH	NO3	NH4	AK	DOC	AP	CN
								(E)	(N)	(℃)	(mm)	(%)	(mg/kg)		(mg/kg)	(mg/kg)	(mg/kg)	(mg/kg)	(mg/kg)
DS.20210610.00000656_1	S1A	S1	Hangzhou	Zhejiang	Top	Maize	Subtropical	119.14	30.1661	15.5	1470	18.0049	1797.98	6.83	9.66815	5.79309	220.42	82.5766	9.59566	0.0459275
DS.20210610.00000657_2	S2A	S2	Shaoxing	Zhejiang	Top	Oilseed rape	Subtropical	120.771	30.0181	16.9	1299	23.7043	1898.65	7.32	6.71415	2.96353	122.038	76.1188	9.70873	0.040091
DS.20210610.00000658_3	S3A	S3	Taizhou	Zhejiang	Top	Vegetable	Subtropical	121.048	28.8817	17.4	1538	26.3965	1018.03	6.34	1.96923	1.33381	118.733	73.7553	27.6319	0.072449
DS.20210610.00000659_4	S4A	S4	Wenzhou	Zhejiang	Top	Vegetable	Subtropical	120.601	27.7819	18.6	1631	26.3519	2331.68	7.13	5.34731	6.08563	621.783	126.449	11.8932	0.054231
DS.20210610.00000660_5	S5A	S5	Quzhou	Zhejiang	Top	Oilseed rape	Subtropical	118.583	29.3786	16.1	1705	18.1837	2019.98	6.66	11.3925	4.81565	368.49	88.2129	59.8113	0.0436702
DS.20210610.00000661_6	S6A	S6	Jiaxing	Zhejiang	Top	Oilseed rape	Subtropical	120.541	30.5222	16.4	1207	24.6979	1687.24	6.33	2.48723	5.1167	197.171	105.029	34.3747	0.0622488
DS.20210610.00000662_12	S12A	S12	Huaian	Jiangsu	Top	Other	Temperate	118.782	33.1236	15	861	13.5234	2202.25	6.54	56.0859	13.9723	446.847	70.0374	13.2681	0.0318026
DS.20210610.00000663_13	S13A	S13	Heze	Shandong	Top	Vegetable	Temperate	116.058	35.0178	14.3	686	5.86513	1357.78	7.59	80.1635	8.00705	597.97	88.3321	34.9122	0.0650561
DS.20210610.00000664_15	S15A	S15	Taian	Shandong	Top	Wheat	Temperate	116.369	35.9317	14.1	624	16.4491	1396.82	7.93	24.3365	1.43008	194.787	86.6774	19.6377	0.0620532
DS.20210610.00000665_108	S108A	S108	Huangshi	Hubei	Top	Oilseed rape	Subtropical	114.666	29.9731	17.2	1377	14.4945	1027.23	7.84	6.31062	3.00357	347.594	64.2574	25.3947	0.0625543
DS.20210610.00000666_109	S109A	S109	Jiujiang	Jiangxi	Top	Oilseed rape	Subtropical	115.509	29.7408	16.9	1444	18.8742	1736.26	6.25	6.52968	8.82264	91.1371	42.8218	18.8559	0.0246633
DS.20210610.00000667_110	S110A	S110	Nanchang	Jiangxi	Top	Oilseed rape	Subtropical	115.807	28.9039	17.5	832	17.4853	1718.57	6.46	6.24948	6.77875	165.214	66.2814	20.2033	0.0385679
DS.20210610.00000668_111	S111A	S111	FuzhouJ	Jiangxi	Top	Rice	Subtropical	116.267	28.1264	18.4	1414	24.4416	696.361	6.75	1.99314	1.41589	30.0714	42.2111	21.6277	0.0606166
DS.20210610.00000669_112	S112A	S112	Jingdezhen	Jiangxi	Top	Oilseed rape	Subtropical	117.249	28.8781	18	1743	18.1712	1206.55	7.56	5.30939	3.40811	229.604	69.403	23.8133	0.0575216
DS.20210610.00000670_113	S113A	S113	Shangrao	Jiangxi	Top	Rice	Subtropical	116.883	28.7361	18.1	1636	22.3413	698.213	6.13	1.33654	3.82021	86.3173	41.995	21.42	0.0601465
DS.20210610.00000671_114	S114A	S114	Yingtan	Jiangxi	Top	Vegetable	Subtropical	116.866	28.3803	18.4	1639	21.0705	1056.6	5.55	0.805148	10.9701	128.683	48.9383	98.1219	0.0463167
DS.20210610.00000672_115	S115A	S115	Fuyang	Anhui	Top	Wheat	Subtropical	115.558	33.2347	15.4	838	14.4125	422.286	7.95	1.88574	1.25033	183.898	59.603	8.70322	0.141144
DS.20210610.00000673_120	S120A	S120	Luoyang	Henan	Top	Wheat	Temperate	112.108	34.7631	13.3	597	16.8753	1512.55	7.6	12.0952	1.21017	301.816	49.5285	33.1966	0.0327451
DS.20210610.00000674_121	S121A	S121	Zhengzhou	Henan	Top	Wheat	Temperate	112.978	34.8017	14.1	625	12.4155	384.247	7.95	20.5109	1.88713	204.093	45.9658	19.8577	0.119625
DS.20210610.00000675_123	S123A	S123	Pingdingshan	Henan	Top	Wheat	Temperate	113.489	33.7369	14.8	733	15.4333	1535.9	6.14	26.8041	3.38662	185.629	68.6783	81.6203	0.0447153
DS.20210610.00000676_7	S7A	S7	Shanghai	Shanghai	Top	Oilseed rape	Subtropical	121.034	30.8756	16	1050	25.0023	1860.31	6.78	3.39954	1.82068	247.959	97.8265	20.7208	0.0525861
DS.20210610.00000677_9	S9A	S9	Wuxi	Jiangsu	Top	Other	Subtropical	120.235	31.6453	15.5	1026	20.1446	1232.3	6.48	11.0308	1.48255	162.558	84.9552	48.1954	0.0689404
DS.20210610.00000678_10	S10A	S10	Zhenjiang	Jiangsu	Top	Other	Subtropical	119.457	32.1708	15.5	1029	15.1986	1549.75	4.84	52.4514	7.81326	239.101	47.4216	76.0521	0.0305995
DS.20210610.00000679_11	S11A	S11	Nanjing	Jiangsu	Top	Wheat	Subtropical	118.464	32.0828	15.6	1029	26.2534	2351.71	7.63	15.9765	1.39526	323.242	106.036	93.0629	0.0450888
DS.20210610.00000680_14	S14A	S14	Jining	Shandong	Top	Vegetable	Temperate	116.398	34.9844	14.4	701	16.6917	1037.69	8.11	49.5227	0.683289	461.885	89.7168	25.1848	0.0864578
DS.20210610.00000681_16	S16A	S16	Jinan	Shandong	Top	Wheat	Temperate	116.642	36.3814	14	609	6.82643	993.56	8.12	10.286	0.953606	259.323	105.639	9.65074	0.106323
DS.20210610.00000682_17	S17A	S17	Zibo	Shandong	Top	Wheat	Temperate	117.842	36.8503	13.6	614	10.4759	1780.67	7.65	24.7186	1.20072	446.847	121.82	8.66525	0.0684127
DS.20210610.00000683_18	S18A	S18	Shijiazhuang	Hebei	Top	Wheat	Temperate	115.214	38.035	12.9	418	16.1923	1392.07	7.76	57.1104	1.32202	228.188	92.8392	44.2867	0.0666915
DS.20210610.00000684_19	S19A	S19	Cangzhou	Hebei	Top	Other	Temperate	117.092	37.9528	13	558	9.47906	1101.87	7.94	52.867	1.39463	131.949	104.223	31.223	0.0945874
DS.20210610.00000685_20	S20A	S20	Baoding	Hebei	Top	Wheat	Temperate	115.603	38.7419	12.9	494	10.9654	2125.63	7.76	68.8499	12.9487	500.5	137.479	8.57031	0.0646768
DS.20210610.00000686_21	S21A	S21	Zhangjiakou	Hebei	Top	Vegetable	Temperate	115.334	40.4428	10	400	10.4396	2688.33	7.99	26.0429	0.561637	369.323	155.231	45.4315	0.0577427
DS.20210610.00000687_22	S22A	S22	Chengde	Hebei	Top	Maize	Temperate	118.039	41.2964	7.4	507	3.43719	690.345	8.13	11.0637	2.58258	197.531	117.063	56.4432	0.169572
DS.20210610.00000688_23	S23A	S23	Beijing1	Beijing	Top	Wheat	Temperate	116.053	39.5861	12.4	620	11.8722	2023.88	7.71	66.5224	9.30761	266.085	99.9458	14.773	0.0493833
DS.20210610.00000689_29	S29A	S29	Anshan	Liaoning	Top	Maize	Temperate	122.888	41.1442	8.8	702	11.2511	1709.02	7.89	17.2421	1.87354	265.939	103.999	13.6591	0.0608531
DS.20210610.00000690_116	S116A	S116	Huainan	Anhui	Top	Wheat	Subtropical	116.61	32.6475	15.8	795	14.7097	1617.03	5.21	1.51849	7.94387	163.625	57.0781	25.1678	0.0352981
DS.20210610.00000691_117	S117A	S117	Chuzhou	Anhui	Top	Wheat	Subtropical	117.433	32.3697	15.5	881	11.9212	1122.3	7.44	4.61631	17.8191	339.323	46.6334	61.7369	0.0415515
DS.20210610.00000692_118	S118A	S118	Hefei	Anhui	Top	Oilseed rape	Subtropical	117.232	32.4036	15.6	861	22.1287	1538.01	6.77	5.85358	4.89827	214	41.6	33.6778	0.0270479
DS.20210610.00000693_119	S119A	S119	Huangshan	Anhui	Top	Oilseed rape	Subtropical	118.154	29.5008	15.6	1777	27.9568	2280.73	6.61	3.45376	13.4581	519.865	58.2759	62.6203	0.0255514
DS.20210610.00000694_122	S122A	S122	Kaifeng	Henan	Top	Wheat	Temperate	114.301	34.8483	14.9	605	6.1675	821.146	8.25	46.9192	0.621211	461.885	110.723	32.8785	0.13484
DS.20210610.00000695_124	S124A	S124	Luohe	Henan	Top	Vegetable	Temperate	114.115	33.5792	14.8	711	16.6263	1521.38	6.28	23.9534	3.03371	322.898	47.196	113.808	0.0310219
DS.20210610.00000696_127	S127A	S127	Karamay	Xinjiang	Top	Other	Temperate	80.7661	43.8709	10	226	19.4693	1635.42	7.58	10.2993	0.853042	132.622	75.4455	24.2672	0.0461322
DS.20210610.00000697_128	S128A	S128	Beitun	Xinjiang	Top	Other	Temperate	80.9954	43.8575	9.7	234	18.3649	1469.54	8.03	4.84049	2.62919	131.949	90.9273	54.0656	0.0618747
DS.20210619.00006890_24	S24A	S24	Beijing2	Beijing	Top	Vegetable	Temperate	116.265	39.6769	12.2	613	15.6126	1382.56	8.19	51.7208	0.592298	169.221	104.749	18.4251	0.0757648
DS.20210619.00006891_25	S25A	S25	Tianjin1	Tianjin	Top	Wheat	Temperate	117.272	39.785	11.8	552	10.5889	1844.18	8.01	58.3577	14.1398	290.77	142.824	28.7925	0.0774459
DS.20210619.00006892_26	S26A	S26	Tianjin2	Tianjin	Top	Rice	Temperate	117.545	39.7394	11.6	582	21.7594	1926.82	7.7	27.5534	14.5531	274.792	100.068	62.0002	0.051934
DS.20210619.00006893_27	S27A	S27	Huludao	Liaoning	Top	Maize	Temperate	120.11	40.1903	9.4	637	7.04565	1012.5	6.99	8.36934	4.77109	153.962	90.1521	28.0537	0.0890393
DS.20210619.00006894_28	S28A	S28	Panjin	Liaoning	Top	Rice	Temperate	121.963	41.2822	9.2	605	24.5256	1653.95	7.11	48.4462	9.92309	510.057	138.297	19.4262	0.0836161
DS.20210619.00006895_30	S30A	S30	Dalian	Liaoning	Top	Maize	Temperate	122.682	39.9903	8.3	740	9.82924	1251.48	6.94	22.17	2.72258	126.8	79.7191	12.7667	0.0637001
DS.20210619.00006896_31	S31A	S31	Shenyang	Liaoning	Top	Rice	Temperate	122.747	41.5447	8.8	637	4.64263	1095.14	6.33	9.72217	13.3583	189.877	85.9253	17.5219	0.0784604
DS.20210619.00006897_32	S32A	S32	Tieling	Liaoning	Top	Maize	Temperate	124.28	43.0294	6.5	653	11.206	1539.25	6.11	16.2785	4.91974	466.369	99.5247	83.5682	0.0646579
DS.20210619.00006898_33	S33A	S33	Tonghua	Jilin	Top	Maize	Temperate	125.569	41.5564	4.9	939	24.91	2893.61	4.75	33.2767	11.2279	279.587	71.2764	87.3254	0.0246323
DS.20210619.00006899_36	S36A	S36	Changchun	Jilin	Top	Maize	Temperate	125.128	43.6906	5.1	616	9.48082	1832.84	5.91	36.4957	8.00149	361.12	107.992	86.7972	0.0589207
DS.20210619.00006914_34	S34A	S34	Baishan	Jilin	Top	Maize	Temperate	126.92	42.27	2.9	815	32.5926	4652.59	5.25	15.0326	3.71195	202.279	114.986	13.6746	0.0247145
DS.20210619.00006915_35	S35A	S35	Jilin	Jilin	Top	Maize	Temperate	127.744	43.6172	2.7	678	20.0904	2471.61	5.56	10.0151	4.12775	144.995	132.417	24.2496	0.0535754
DS.20210619.00006933_37	S37A	S37	Siping	Jilin	Top	Other	Temperate	124.517	43.2433	5.8	646	9.28537	1393.13	7.22	16.4581	1.42243	254.263	129.91	23.5904	0.0932505
DS.20210619.00006934_38	S38A	S38	Songyuan	Jilin	Top	Maize	Temperate	126.075	44.9319	4	572	18.1892	1204.24	5.66	9.31726	1.95398	270.67	111.861	49.183	0.0928894
DS.20210619.00006935_39	S39A	S39	Mudanjiang	Heilongjiang	Top	Maize	Temperate	128.905	43.81	3.7	579	11.7487	2230.74	6.53	13.0267	3.91002	664.326	165.957	20.9161	0.0743954
DS.20210619.00006936_41	S41A	S41	Harbin	Heilongjiang	Top	Rice	Temperate	127.199	44.6681	3.6	638	25.6571	1679.29	7.23	2.91451	2.6672	207.585	104.141	41.9921	0.0620149
DS.20210619.00006937_43	S43A	S43	Chifeng	Neimenggu	Top	Maize	Temperate	119.316	42.1036	7.6	399	3.28812	1752.69	7.66	84.6652	7.88329	546.23	221.402	17.841	0.126321
DS.20210619.00006938_45	S45A	S45	Bayannur	Neimenggu	Top	Wheat	Temperate	107.352	40.9501	7.8	136	14.5768	1194.61	8.49	7.88241	0.989293	373.035	187.349	3.61895	0.156828
DS.20210619.00006939_46	S46A	S46	Datong	Shanxi	Top	Maize	Temperate	113.891	40.0481	6.9	366	9.59547	1026.06	8.19	44.457	13.955	236.966	153.436	28.6022	0.149539
DS.20210619.00006940_47	S47A	S47	Shuozhou	Shanxi	Top	Maize	Temperate	113.029	39.6339	7	408	2.60231	1000.85	8.08	26.4573	14.2774	171.889	162.961	17.6086	0.162822
DS.20210619.00006941_48	S48A	S48	Xinzhou	Shanxi	Top	Maize	Temperate	112.741	38.9778	7.7	434	12.1856	720.754	8.17	16.7528	1.41589	110.98	117.943	5.11449	0.163638
DS.20210619.00006942_49	S49A	S49	Taiyuan	Shanxi	Top	Maize	Temperate	112.713	38.1569	8.5	405	7.57866	912.964	7.96	41.5483	0.475738	192.192	108.954	6.77731	0.119341
DS.20210619.00006943_50	S50A	S50	Lvliang	Shanxi	Top	Maize	Temperate	111.449	37.4403	7	515	9.81639	619.371	8.14	35.9932	0.63711	132.72	111.237	9.17918	0.179597
DS.20210619.00006944_51	S51A	S51	Suide	Shaanxi	Top	Maize	Temperate	110.491	37.5744	8.9	494	3.07156	616.383	8.24	12.7866	12.3826	125.575	147.672	8.95224	0.239578
DS.20210619.00006945_52	S52A	S52	Dingbian	Shaanxi	Top	Maize	Temperate	108.059	37.5242	8	356	11.399	364.36	8.54	4.14426	0.727089	166.02	172.133	11.7423	0.472427
DS.20210619.00006946_53	S53A	S53	Baoji	Shaanxi	Top	Vegetable	Temperate	107.099	34.3261	12.7	703	18.0046	1618.58	7.27	39.1826	9.13669	361.12	99.7603	6.53611	0.0616346
DS.20210619.00006947_54	S54A	S54	Hanzhong	Shaanxi	Top	Oilseed rape	Subtropical	108.142	32.2828	13.4	1144	11.8804	741.847	7.98	7.24959	2.35649	89.3234	118.996	50.862	0.160405
DS.20210619.00006948_55	S55A	S55	Ankang	Shaanxi	Top	Vegetable	Subtropical	108.629	32.5864	15.3	904	17.283	953.133	5.56	5.22416	2.99722	89.77	84.2947	94.9636	0.0884396
DS.20210619.00006949_56	S56A	S56	Xian	Shaanxi	Top	Other	Temperate	109.038	34.5683	15.5	503	22.3775	1687.12	8.18	19.4624	0.426347	537.97	218.46	6.79879	0.129487
DS.20210619.00006950_57	S57A	S57	Wuzhong	Ningxia	Top	Maize	Temperate	107.377	37.8053	8.1	287	9.47796	234.947	8.41	4.99661	1.5155	77.7756	136.174	21.415	0.579595
DS.20210619.00006951_58	S58A	S58	Yinchuan	Ningxia	Top	Vegetable	Temperate	106.631	38.0878	8.1	239	11.8031	936.133	8.77	15.0426	1.20759	657.97	228.312	5.50716	0.243888
DS.20210619.00006952_59	S59A	S59	Zhongwei	Ningxia	Top	Maize	Temperate	105.696	37.4675	9.5	219	17.8739	1522.8	8.03	54.484	2.7294	615.717	165.542	36.0839	0.108709
DS.20210619.00006953_60	S60A	S60	Baiyin	Gansu	Top	Other	Temperate	104.779	36.7547	9	225	11.7693	1039.33	7.95	29.1176	0.963452	202.279	75.3329	37.7914	0.0724824
DS.20210619.00006954_61	S61A	S61	Lanzhou	Gansu	Top	Maize	Temperate	103.964	36.3094	9	293	16.5522	1377.83	8.34	12.1124	0.506035	305.401	162.738	51.0799	0.118112
DS.20210619.00006963_62	S62A	S62	Dingxi	Gansu	Top	Maize	Temperate	104.53	35.7228	7.7	387	13.4294	688.895	8.25	51.5613	15.5231	218.238	93.1064	21.7046	0.135153
DS.20210619.00006964_63	S63A	S63	Tianshui	Gansu	Top	Wheat	Temperate	104.778	34.7972	9.7	556	24.4486	1376.97	8.08	15.2976	1.47675	267.991	151.83	10.1762	0.110264
DS.20210619.00006965_68	S68A	S68	Yaan	Sichuan	Top	Vegetable	Subtropical	102.86	29.7881	17.2	1330	18.5571	2144.38	6.12	47.6467	13.7146	123.781	113.576	47.1501	0.0529645
DS.20210619.00006966_69	S69A	S69	Chengdu	Sichuan	Top	Other	Subtropical	103.535	30.2047	16.7	1476	20.2608	1149.49	4.57	6.72986	3.08618	92.8558	67.0202	18.3177	0.0583044
DS.20210619.00006967_70	S70A	S70	Suining	Sichuan	Top	Maize	Subtropical	105.374	30.6217	17.2	969	16.5313	1844.77	7.66	28.2608	0.59347	313.716	105.297	16.9602	0.0570789
DS.20210619.00006968_71	S71A	S71	Dazhou	Sichuan	Top	Oilseed rape	Subtropical	108.121	31.8972	14	1240	23.0806	2042.26	7.61	14.4415	0.0772097	233.98	103.964	15.3455	0.0509064
DS.20210619.00006969_72	S72A	S72	Bazhong	Sichuan	Top	Vegetable	Subtropical	106.542	31.7036	16.9	1117	14.3653	678.853	7.84	10.726	2.03617	115.865	103.509	11.9215	0.152476
DS.20210619.00006970_73	S73A	S73	Nanchong	Sichuan	Top	Oilseed rape	Subtropical	105.868	31.0064	17.1	1023	14.9426	1226.93	7.88	28.7498	0.461754	147.852	114.289	11.6709	0.0931506
DS.20210619.00006971_74	S74A	S74	Panzhihua	Sichuan	Top	Other	Subtropical	101.793	26.5036	17.9	945	5.38299	952.04	6.97	13.8406	2.74093	129.97	146.549	6.38669	0.153932
DS.20210619.00006972_75	S75A	S75	Chongqing1	Chongqing	Top	Maize	Subtropical	106.828	30.0161	17.6	1116	20.352	1128.39	4.66	2.90902	7.82035	187.458	115.836	88.0631	0.102656
DS.20210619.00006973_76	S76A	S76	Chongqing2	Chongqing	Top	Vegetable	Subtropical	106.567	29.2722	18.8	1081	16.4894	821.956	7.13	7.25975	1.58733	108.782	100.405	29.0037	0.122154
DS.20210619.00006974_77	S77A	S77	Duyun	Guizhou	Top	Maize	Subtropical	107.436	26.2817	15.5	1260	21.7426	1163.25	7.55	6.91831	5.21244	98.3448	107.991	8.72426	0.0928358
DS.20210619.00006975_78	S78A	S78	Guiyang	Guizhou	Top	Maize	Subtropical	106.836	27.2011	16.1	1118	21.2837	1279.42	5.4	56.3212	16.059	962.76	102.076	40.3278	0.0797828
DS.20210619.00006976_79	S79A	S79	Zunyi	Guizhou	Top	Oilseed rape	Subtropical	106.85	28.3861	16.9	1076	11.2337	1113.85	7.76	12.5542	1.55026	211.427	116.78	34.6053	0.104843
DS.20210619.00006977_80	S80A	S80	Kaili	Guizhou	Top	Vegetable	Subtropical	107.786	26.5275	17	1191	19.5091	1378.61	7.83	9.87166	0.816001	322.533	98.9216	23.1788	0.0717548
DS.20210619.00006978_81	S81A	S81	Dali	Yunnan	Top	Vegetable	High mountain	100.294	25.5608	15	1020	6.0684	2758.97	6.97	55.1688	7.53128	114.756	90.7196	18.3001	0.0328817
DS.20210619.00006979_82	S82A	S82	Chuxiong	Yunnan	Top	Oilseed rape	Subtropical	101.654	25.0992	17.5	883	36.2948	2848.97	7.68	4.49918	2.96008	178.436	70.2244	12.8696	0.0246491
DS.20210619.00006980_83	S83A	S83	Kunming	Yunnan	Top	Maize	High mountain	103.257	24.7086	17	978	16.1939	1185.55	7.2	19.723	4.98826	114.756	46.3682	28.6909	0.0391112
DS.20210619.00006981_84	S84A	S84	Wenshan	Yunnan	Top	Maize	Subtropical	105.06	23.7247	15.6	1238	25.868	2495.14	7.41	53.6463	8.61804	240.52	49.4059	5.51146	0.0198008
DS.20210619.00006982_85	S85A	S85	Lijiang	Yunnan	Top	Rice	Subtropical	100.834	26.565	16	944	26.7832	1249.29	8.15	7.91253	2.48149	189.323	90.198	22.4835	0.0721996
DS.20210619.00006983_86	S86A	S86	Baise	Guangxi	Top	Rice	Subtropical	106.618	23.005	20	1508	26.9272	3114.68	7.85	9.51395	4.00748	101.857	79.4472	21.3209	0.0255073
DS.20210619.00006984_87	S87A	S87	Nanning	Guangxi	Top	Vegetable	Subtropical	108.211	22.6203	22.3	1449	10.96	991.626	8.07	1.89665	4.45611	186.539	76.9154	13.3216	0.0775649
DS.20210619.00006985_88	S88A	S88	Yulin	Guangxi	Top	Vegetable	Subtropical	110.556	22.9061	22.1	1596	28.4968	2347.63	7.66	7.01136	14.1167	124.373	76.2469	65.1545	0.0324783
DS.20210619.00006986_89	S89A	S89	Guigang	Guangxi	Top	Vegetable	Subtropical	109.738	22.8792	21.9	1447	23.5239	1391.39	5.57	49.4392	12.8254	109.87	38.3541	38.8737	0.0275653
DS.20210619.00006987_95	S95A	S95	Xiamen	Fujian	Top	Vegetable	Subtropical	118.221	24.6319	21.6	1142	1.47028	754.64	7.27	23.5551	3.55921	118.148	57.6119	57.6567	0.0763436
DS.20210619.00006988_90	S90A	S90	Zhaoqing	Guangdong	Top	Vegetable	Subtropical	112.664	23.0517	22.1	1664	19.2386	1272.56	5.38	14.1336	4.82184	155.456	42.3325	91.62	0.0332655
DS.20210619.00006989_91	S91A	S91	Guanghzou	Guangdong	Top	Other	Subtropical	113.736	23.2053	22.4	1798	12.6692	1055.57	5.51	23.0965	9.90899	147.127	31.2871	29.0247	0.0296399
DS.20210619.00006990_92	S92A	S92	Shanwei	Guangdong	Top	Vegetable	Subtropical	115.638	23.2644	21.5	1684	18.8537	1934.29	5.35	32.5595	13.1109	286.473	52.6733	19.2606	0.0272313
DS.20210619.00006991_93	S93A	S93	Chaozhou	Guangdong	Top	Other	Subtropical	116.934	23.9011	21.3	1433	8.23656	1884.56	4.5	28.4034	6.26795	184.728	64.3284	60.4981	0.0341344
DS.20210619.00006992_94	S94A	S94	Zhangzhou	Fujian	Top	Maize	Subtropical	117.761	24.675	21.2	1431	15.1927	1097.84	4.8	59.3868	13.3731	897.97	46.2531	118.637	0.0421309
DS.20210619.00006993_96	S96A	S96	Putian	Fujian	Top	Vegetable	Subtropical	119.082	25.3944	20.8	1211	17.1666	2153.63	5.72	56.3169	11.1065	657.97	40.55	109.894	0.0188287
DS.20210619.00006994_97	S97A	S97	Fuzhou	Fujian	Top	Other	Subtropical	119.603	26.1822	19.1	1416	31.5575	1094.49	7.87	3.86431	1.75878	239.78	109.552	13.998	0.100094
DS.20210619.00006995_98	S98A	S98	Ningde	Fujian	Top	Vegetable	Subtropical	120.186	26.9822	18.7	1480	24.4583	1281.35	8.28	16.8842	0.970644	569.63	92.0698	39.3004	0.0718536
DS.20210619.00006996_99	S99A	S99	Huaihua	hunan	Top	Oilseed rape	Subtropical	109.86	27.3181	17.2	1289	18.3085	1334.74	7.26	13.8277	2.83712	133.303	50.099	31.3939	0.0375347
DS.20210619.00006997_100	S100A	S100	Shaoyang	hunan	Top	Maize	Subtropical	110.59	27.0431	17	1367	21.9266	1706.8	6.89	3.71539	5.68117	174.533	96.6751	23.8127	0.056641
DS.20210619.00006998_101	S101A	S101	Loudi	hunan	Top	Oilseed rape	Subtropical	111.974	27.4186	17.7	1445	19.6507	1826.08	7.07	9.03162	2.13233	96.4444	53.3333	67.3768	0.0292064
DS.20210619.00006999_102	S102A	S102	Changsha	hunan	Top	Vegetable	Subtropical	112.776	28.0961	17.7	1425	28.4929	2770.65	7.16	3.20414	7.30992	685.244	149.356	151.834	0.0539066
DS.20210619.00007000_103	S103A	S103	Yueyang	hunan	Top	Rice	Subtropical	113.253	28.9672	17.1	1380	14.0257	1102.64	6.16	4.73818	6.68985	265.363	42.9925	86.997	0.0389907
DS.20210619.00007001_106	S106A	S106	Jingzhou	Hubei	Top	Oilseed rape	Subtropical	113.303	29.6631	17	1286	19.9732	1354.8	7.53	7.80297	1.18659	127.422	69.1089	26.9628	0.0510103
DS.20210619.00007002_107	S107A	S107	Wuhan	Hubei	Top	Other	Subtropical	113.859	30.255	17	1252	15.1043	1161.19	7.77	4.90427	2.79405	171.025	64.6384	12.7226	0.0556656
DS.20210805.00000094_42	S42A	S42	Qiqihar	Heilongjiang	Top	Other	Temperate	124	46.5	4.3	410	8.82723	1093.31	7.91	6.64822	0.904175	140.911	139.837	31.6345	0.127902
DS.20210805.00000095_44	S44A	S44	Hohhot	Neimenggu	Top	Maize	Temperate	111.819	40.8431	6.3	378	4.97905	1082.89	8.15	8.24117	0.551254	152.495	158.043	56.7059	0.145945
DS.20210805.00000096_65	S65A	S65	Xining	Qinghai	Top	Other	High mountain	101.469	36.0186	6.2	393	11.9875	3073.29	7.26	60.0256	16.9649	340.845	114.967	32.3744	0.0374083
DS.20210805.00000097_104	S104A	S104	Jingmen	Hubei	Top	Rice	Subtropical	112.356	31.4378	16.5	893	18.5395	1185.13	7.54	14.8464	2.57516	103.164	59.7007	8.95438	0.0503747
DS.20210805.00000098_105	S105A	S105	Xiangyang	Hubei	Top	Oilseed rape	Subtropical	112.052	32.0922	16.1	846	20.2439	1003.53	7.49	5.53751	5.35596	256.559	53.3499	6.76724	0.0531624
DS.20210805.00000099_125	S125A	S125	Haikou	Hainan	Top	Other	Subtropical	110.621	19.8858	24.1	1702	15.2707	1377.75	4.71	29.8936	6.19675	250.57	45.2346	68.8667	0.0328322
DS.20210805.00000100_126	S126A	S126	Qionghai	Hainan	Top	Other	Subtropical	110.5	19.2282	24.8	1912	24.9466	2724.09	5.09	14.9263	8.22495	72.9529	116.873	86.4298	0.0429037
DS.20210805.00000101_131	S131A	S131	Shannan	Xizang	Top	Other	High mountain	91.7625	29.205	7.6	382	8.16022	1478.77	8	24.5322	0.298051	123.781	78.806	17.02	0.0532915
DS.20210805.00000102_133	S133A	S133	Baisha	Hainan	Top	Other	Subtropical	109.224	19.3472	24.4	1234	12.8894	1126.52	5.85	7.35712	5.20406	486.2	76.7822	36.5063	0.0681589
DS.20210610.00000698_1B	S1B	S1	Hangzhou	Zhejiang	Medium	Maize	Subtropical	119.14	30.1661	15.5	1470	ND	ND	ND	ND	ND	ND	ND	ND	ND
DS.20210610.00000699_3B	S3B	S3	Taizhou	Zhejiang	Medium	Vegetable	Subtropical	121.048	28.8817	17.4	1538	ND	ND	ND	ND	ND	ND	ND	ND	ND
DS.20210610.00000700_7B	S7B	S7	Shanghai	Shanghai	Medium	Oilseed rape	Subtropical	121.034	30.8756	16	1050	ND	ND	ND	ND	ND	ND	ND	ND	ND
DS.20210610.00000701_10B	S10B	S10	Zhenjiang	Jiangsu	Medium	Other	Subtropical	119.457	32.1708	15.5	1029	ND	ND	ND	ND	ND	ND	ND	ND	ND
DS.20210610.00000702_13B	S13B	S13	Heze	Shandong	Medium	Vegetable	Temperate	116.058	35.0178	14.3	686	ND	ND	ND	ND	ND	ND	ND	ND	ND
DS.20210610.00000703_28B	S28B	S28	Panjin	Liaoning	Medium	Rice	Temperate	121.963	41.2822	9.2	605	ND	ND	ND	ND	ND	ND	ND	ND	ND
DS.20210619.00006900_16B	S16B	S16	Jinan	Shandong	Medium	Wheat	Temperate	116.642	36.3814	14	609	ND	ND	ND	ND	ND	ND	ND	ND	ND
DS.20210619.00006901_18B	S18B	S18	Shijiazhuang	Hebei	Medium	Wheat	Temperate	115.214	38.035	12.9	418	ND	ND	ND	ND	ND	ND	ND	ND	ND
DS.20210619.00006902_22B	S22B	S22	Chengde	Hebei	Medium	Maize	Temperate	118.039	41.2964	7.4	507	ND	ND	ND	ND	ND	ND	ND	ND	ND
DS.20210619.00006903_23B	S23B	S23	Beijing1	Beijing	Medium	Wheat	Temperate	116.053	39.5861	12.4	620	ND	ND	ND	ND	ND	ND	ND	ND	ND
DS.20210619.00006904_25B	S25B	S25	Tianjin1	Tianjin	Medium	Wheat	Temperate	117.272	39.785	11.8	552	ND	ND	ND	ND	ND	ND	ND	ND	ND
DS.20210619.00006905_36B	S36B	S36	Changchun	Jilin	Medium	Maize	Temperate	125.128	43.6906	5.1	616	ND	ND	ND	ND	ND	ND	ND	ND	ND
DS.20210619.00006906_41B	S41B	S41	Harbin	Heilongjiang	Medium	Rice	Temperate	127.199	44.6681	3.6	638	ND	ND	ND	ND	ND	ND	ND	ND	ND
DS.20210619.00006907_43B	S43B	S43	Chifeng	Neimenggu	Medium	Maize	Temperate	119.316	42.1036	7.6	399	ND	ND	ND	ND	ND	ND	ND	ND	ND
DS.20210619.00006908_50B	S50B	S50	Lvliang	Shanxi	Medium	Maize	Temperate	111.449	37.4403	7	515	ND	ND	ND	ND	ND	ND	ND	ND	ND
DS.20210619.00006909_55B	S55B	S55	Ankang	Shaanxi	Medium	Vegetable	Subtropical	108.629	32.5864	15.3	904	ND	ND	ND	ND	ND	ND	ND	ND	ND
DS.20210619.00006910_57B	S57B	S57	Wuzhong	Ningxia	Medium	Maize	Temperate	107.377	37.8053	8.1	287	ND	ND	ND	ND	ND	ND	ND	ND	ND
DS.20210619.00006911_63B	S63B	S63	Tianshui	Gansu	Medium	Wheat	Temperate	104.778	34.7972	9.7	556	ND	ND	ND	ND	ND	ND	ND	ND	ND
DS.20210619.00006912_68B	S68B	S68	Yaan	Sichuan	Medium	Vegetable	Subtropical	102.86	29.7881	17.2	1330	ND	ND	ND	ND	ND	ND	ND	ND	ND
DS.20210619.00006913_72B	S72B	S72	Bazhong	Sichuan	Medium	Vegetable	Subtropical	106.542	31.7036	16.9	1117	ND	ND	ND	ND	ND	ND	ND	ND	ND
DS.20210619.00006916_53B	S53B	S53	Baoji	Shaanxi	Medium	Vegetable	Temperate	107.099	34.3261	12.7	703	ND	ND	ND	ND	ND	ND	ND	ND	ND
DS.20210619.00006917_75B	S75B	S75	Chongqing1	Chongqing	Medium	Maize	Subtropical	106.828	30.0161	17.6	1116	ND	ND	ND	ND	ND	ND	ND	ND	ND
DS.20210619.00006918_77B	S77B	S77	Duyun	Guizhou	Medium	Maize	Subtropical	107.436	26.2817	15.5	1260	ND	ND	ND	ND	ND	ND	ND	ND	ND
DS.20210619.00006919_81B	S81B	S81	Dali	Yunnan	Medium	Vegetable	High mountain	100.294	25.5608	15	1020	ND	ND	ND	ND	ND	ND	ND	ND	ND
DS.20210619.00006920_82B	S82B	S82	Chuxiong	Yunnan	Medium	Oilseed rape	Subtropical	101.654	25.0992	17.5	883	ND	ND	ND	ND	ND	ND	ND	ND	ND
DS.20210619.00006921_87B	S87B	S87	Nanning	Guangxi	Medium	Vegetable	Subtropical	108.211	22.6203	22.3	1449	ND	ND	ND	ND	ND	ND	ND	ND	ND
DS.20210619.00006922_89B	S89B	S89	Guigang	Guangxi	Medium	Vegetable	Subtropical	109.738	22.8792	21.9	1447	ND	ND	ND	ND	ND	ND	ND	ND	ND
DS.20210619.00006923_90B	S90B	S90	Zhaoqing	Guangdong	Medium	Vegetable	Subtropical	112.664	23.0517	22.1	1664	ND	ND	ND	ND	ND	ND	ND	ND	ND
DS.20210619.00006924_93B	S93B	S93	Chaozhou	Guangdong	Medium	Other	Subtropical	116.934	23.9011	21.3	1433	ND	ND	ND	ND	ND	ND	ND	ND	ND
DS.20210619.00006925_95B	S95B	S95	Xiamen	Fujian	Medium	Vegetable	Subtropical	118.221	24.6319	21.6	1142	ND	ND	ND	ND	ND	ND	ND	ND	ND
DS.20210619.00006926_97B	S97B	S97	Fuzhou	Fujian	Medium	Other	Subtropical	119.603	26.1822	19.1	1416	ND	ND	ND	ND	ND	ND	ND	ND	ND
DS.20210619.00006927_99B	S99B	S99	Huaihua	hunan	Medium	Oilseed rape	Subtropical	109.86	27.3181	17.2	1289	ND	ND	ND	ND	ND	ND	ND	ND	ND
DS.20210619.00006928_102B	S102B	S102	Changsha	hunan	Medium	Vegetable	Subtropical	112.776	28.0961	17.7	1425	ND	ND	ND	ND	ND	ND	ND	ND	ND
DS.20210619.00006929_106B	S106B	S106	Jingzhou	Hubei	Medium	Oilseed rape	Subtropical	113.303	29.6631	17	1286	ND	ND	ND	ND	ND	ND	ND	ND	ND
DS.20210619.00006930_107B	S107B	S107	Wuhan	Hubei	Medium	Other	Subtropical	113.859	30.255	17	1252	ND	ND	ND	ND	ND	ND	ND	ND	ND
DS.20210619.00006931_109B	S109B	S109	Jiujiang	Jiangxi	Medium	Oilseed rape	Subtropical	115.509	29.7408	16.9	1444	ND	ND	ND	ND	ND	ND	ND	ND	ND
DS.20210619.00006932_114B	S114B	S114	Yingtan	Jiangxi	Medium	Vegetable	Subtropical	116.866	28.3803	18.4	1639	ND	ND	ND	ND	ND	ND	ND	ND	ND
DS.20210619.00006955_118B	S118B	S118	Hefei	Anhui	Medium	Oilseed rape	Subtropical	117.232	32.4036	15.6	861	ND	ND	ND	ND	ND	ND	ND	ND	ND
DS.20210619.00006956_119B	S119B	S119	Huangshan	Anhui	Medium	Oilseed rape	Subtropical	118.154	29.5008	15.6	1777	ND	ND	ND	ND	ND	ND	ND	ND	ND
DS.20210619.00006957_121B	S121B	S121	Zhengzhou	Henan	Medium	Wheat	Temperate	112.978	34.8017	14.1	625	ND	ND	ND	ND	ND	ND	ND	ND	ND
DS.20210619.00006958_1C	S1C	S1	Hangzhou	Zhejiang	Bottom	Maize	Subtropical	119.14	30.1661	15.5	1470	ND	ND	ND	ND	ND	ND	ND	ND	ND
DS.20210619.00006959_3C	S3C	S3	Taizhou	Zhejiang	Bottom	Vegetable	Subtropical	121.048	28.8817	17.4	1538	ND	ND	ND	ND	ND	ND	ND	ND	ND
DS.20210619.00006960_7C	S7C	S7	Shanghai	Shanghai	Bottom	Oilseed rape	Subtropical	121.034	30.8756	16	1050	ND	ND	ND	ND	ND	ND	ND	ND	ND
DS.20210619.00006961_10C	S10C	S10	Zhenjiang	Jiangsu	Bottom	Other	Subtropical	119.457	32.1708	15.5	1029	ND	ND	ND	ND	ND	ND	ND	ND	ND
DS.20210619.00006962_13C	S13C	S13	Heze	Shandong	Bottom	Vegetable	Temperate	116.058	35.0178	14.3	686	ND	ND	ND	ND	ND	ND	ND	ND	ND
DS.20210619.00007003_16C	S16C	S16	Jinan	Shandong	Bottom	Wheat	Temperate	116.642	36.3814	14	609	ND	ND	ND	ND	ND	ND	ND	ND	ND
DS.20210619.00007004_18C	S18C	S18	Shijiazhuang	Hebei	Bottom	Wheat	Temperate	115.214	38.035	12.9	418	ND	ND	ND	ND	ND	ND	ND	ND	ND
DS.20210619.00007005_22C	S22C	S22	Chengde	Hebei	Bottom	Maize	Temperate	118.039	41.2964	7.4	507	ND	ND	ND	ND	ND	ND	ND	ND	ND
DS.20210619.00007006_23C	S23C	S23	Beijing1	Beijing	Bottom	Wheat	Temperate	116.053	39.5861	12.4	620	ND	ND	ND	ND	ND	ND	ND	ND	ND
DS.20210619.00007007_25C	S25C	S25	Tianjin1	Tianjin	Bottom	Wheat	Temperate	117.272	39.785	11.8	552	ND	ND	ND	ND	ND	ND	ND	ND	ND
DS.20210619.00007008_28C	S28C	S28	Panjin	Liaoning	Bottom	Rice	Temperate	121.963	41.2822	9.2	605	ND	ND	ND	ND	ND	ND	ND	ND	ND
DS.20210619.00007009_36C	S36C	S36	Changchun	Jilin	Bottom	Maize	Temperate	125.128	43.6906	5.1	616	ND	ND	ND	ND	ND	ND	ND	ND	ND
DS.20210619.00007010_41C	S41C	S41	Harbin	Heilongjiang	Bottom	Rice	Temperate	127.199	44.6681	3.6	638	ND	ND	ND	ND	ND	ND	ND	ND	ND
DS.20210619.00007011_63C	S63C	S63	Tianshui	Gansu	Bottom	Wheat	Temperate	104.778	34.7972	9.7	556	ND	ND	ND	ND	ND	ND	ND	ND	ND
DS.20210619.00007012_43C	S43C	S43	Chifeng	Neimenggu	Bottom	Maize	Temperate	119.316	42.1036	7.6	399	ND	ND	ND	ND	ND	ND	ND	ND	ND
DS.20210619.00007013_50C	S50C	S50	Lvliang	Shanxi	Bottom	Maize	Temperate	111.449	37.4403	7	515	ND	ND	ND	ND	ND	ND	ND	ND	ND
DS.20210619.00007014_53C	S53C	S53	Baoji	Shaanxi	Bottom	Vegetable	Temperate	107.099	34.3261	12.7	703	ND	ND	ND	ND	ND	ND	ND	ND	ND
DS.20210619.00007015_55C	S55C	S55	Ankang	Shaanxi	Bottom	Vegetable	Subtropical	108.629	32.5864	15.3	904	ND	ND	ND	ND	ND	ND	ND	ND	ND
DS.20210619.00007016_57C	S57C	S57	Wuzhong	Ningxia	Bottom	Maize	Temperate	107.377	37.8053	8.1	287	ND	ND	ND	ND	ND	ND	ND	ND	ND
DS.20210619.00007017_68C	S68C	S68	Yaan	Sichuan	Bottom	Vegetable	Subtropical	102.86	29.7881	17.2	1330	ND	ND	ND	ND	ND	ND	ND	ND	ND
DS.20210619.00007018_72C	S72C	S72	Bazhong	Sichuan	Bottom	Vegetable	Subtropical	106.542	31.7036	16.9	1117	ND	ND	ND	ND	ND	ND	ND	ND	ND
DS.20210619.00007019_75C	S75C	S75	Chongqing1	Chongqing	Bottom	Maize	Subtropical	106.828	30.0161	17.6	1116	ND	ND	ND	ND	ND	ND	ND	ND	ND
DS.20210619.00007020_77C	S77C	S77	Duyun	Guizhou	Bottom	Maize	Subtropical	107.436	26.2817	15.5	1260	ND	ND	ND	ND	ND	ND	ND	ND	ND
DS.20210619.00007021_81C	S81C	S81	Dali	Yunnan	Bottom	Vegetable	High mountain	100.294	25.5608	15	1020	ND	ND	ND	ND	ND	ND	ND	ND	ND
DS.20210619.00007022_82C	S82C	S82	Chuxiong	Yunnan	Bottom	Oilseed rape	Subtropical	101.654	25.0992	17.5	883	ND	ND	ND	ND	ND	ND	ND	ND	ND
DS.20210619.00007023_87C	S87C	S87	Nanning	Guangxi	Bottom	Vegetable	Subtropical	108.211	22.6203	22.3	1449	ND	ND	ND	ND	ND	ND	ND	ND	ND
DS.20210619.00007024_89C	S89C	S89	Guigang	Guangxi	Bottom	Vegetable	Subtropical	109.738	22.8792	21.9	1447	ND	ND	ND	ND	ND	ND	ND	ND	ND
DS.20210619.00007025_90C	S90C	S90	Zhaoqing	Guangdong	Bottom	Vegetable	Subtropical	112.664	23.0517	22.1	1664	ND	ND	ND	ND	ND	ND	ND	ND	ND
DS.20210619.00007026_93C	S93C	S93	Chaozhou	Guangdong	Bottom	Other	Subtropical	116.934	23.9011	21.3	1433	ND	ND	ND	ND	ND	ND	ND	ND	ND
DS.20210619.00007027_95C	S95C	S95	Xiamen	Fujian	Bottom	Vegetable	Subtropical	118.221	24.6319	21.6	1142	ND	ND	ND	ND	ND	ND	ND	ND	ND
DS.20210619.00007028_97C	S97C	S97	Fuzhou	Fujian	Bottom	Other	Subtropical	119.603	26.1822	19.1	1416	ND	ND	ND	ND	ND	ND	ND	ND	ND
DS.20210619.00007029_99C	S99C	S99	Huaihua	hunan	Bottom	Oilseed rape	Subtropical	109.86	27.3181	17.2	1289	ND	ND	ND	ND	ND	ND	ND	ND	ND
DS.20210619.00007030_102C	S102C	S102	Changsha	hunan	Bottom	Vegetable	Subtropical	112.776	28.0961	17.7	1425	ND	ND	ND	ND	ND	ND	ND	ND	ND
DS.20210619.00007031_106C	S106C	S106	Jingzhou	Hubei	Bottom	Oilseed rape	Subtropical	113.303	29.6631	17	1286	ND	ND	ND	ND	ND	ND	ND	ND	ND
DS.20210619.00007032_107C	S107C	S107	Wuhan	Hubei	Bottom	Other	Subtropical	113.859	30.255	17	1252	ND	ND	ND	ND	ND	ND	ND	ND	ND
DS.20210619.00007033_109C	S109C	S109	Jiujiang	Jiangxi	Bottom	Oilseed rape	Subtropical	115.509	29.7408	16.9	1444	ND	ND	ND	ND	ND	ND	ND	ND	ND
DS.20210619.00007034_114C	S114C	S114	Yingtan	Jiangxi	Bottom	Vegetable	Subtropical	116.866	28.3803	18.4	1639	ND	ND	ND	ND	ND	ND	ND	ND	ND
DS.20210619.00007035_118C	S118C	S118	Hefei	Anhui	Bottom	Oilseed rape	Subtropical	117.232	32.4036	15.6	861	ND	ND	ND	ND	ND	ND	ND	ND	ND
DS.20210619.00007036_119C	S119C	S119	Huangshan	Anhui	Bottom	Oilseed rape	Subtropical	118.154	29.5008	15.6	1777	ND	ND	ND	ND	ND	ND	ND	ND	ND
DS.20210619.00007037_121C	S121C	S121	Zhengzhou	Henan	Bottom	Wheat	Temperate	112.978	34.8017	14.1	625	ND	ND	ND	ND	ND	ND	ND	ND	ND
